# Supplementary material for: Mistreatment of Women during Childbirth and Associated Factors in Northern West Bank, Palestine
Source: Int J Environ Res Public Health. 2022 Oct 13;19(20):13180. doi: 10.3390/ijerph192013180 (PMC9602547; doi:10.3390/ijerph192013180)
Supplement: Supplementary file 1 [file ijerph-19-13180-s001.zip]

Archive with 2 entries (2 files):
- File S1-The questionnaire.pdf
- File S2-The results of multiple logistic regression.pdf
